# Supplementary material for: LINC00491 Facilitates Tumor Progression of Lung Adenocarcinoma via Wnt/β-Catenin-Signaling Pathway by Regulating MTSS1 Ubiquitination
Source: Cells. 2022 Nov 23;11(23):3737. doi: 10.3390/cells11233737 (PMC9738320; doi:10.3390/cells11233737)
Supplement: Supplementary file 1 [file cells-11-03737-s001.zip]

Archive with 2 entries (2 files):
- Supplementary figures.pdf
- Supplementary table.pdf
